# Supplementary material for: The Single and Combined Effects of Prenatal Nonchemical Stressors and Lead Exposure on Neurodevelopmental Outcomes in Toddlers: Results from the CCREOH Environmental Epidemiologic Study in Suriname
Source: Children (Basel). 2023 Feb 2;10(2):287. doi: 10.3390/children10020287 (PMC9954975; doi:10.3390/children10020287)
Supplement: Supplementary file 1 [file children-10-00287-s001.zip]

Archive with 1 entries (1 files):
- children-2089662-supplementary.pdf
